# Supplementary material for: Two high-quality de novo genomes from single ethanol-preserved specimens of tiny metazoans (Collembola)
Source: Gigascience. 2021 May 21;10(5):giab035. doi: 10.1093/gigascience/giab035 (PMC8138834; doi:10.1093/gigascience/giab035)
Supplement: giab035_Supplemental_Files [file giab035_supplemental_files.zip]

Archive with 2 entries (2 files):
- S2_report_on_preliminary_assemblies.docx
- Supplementary_file_S1_FemtoPulse.pdf
